# Supplementary material for: Stemness signature and targeted therapeutic drugs identification for Triple Negative Breast Cancer
Source: Sci Data. 2023 Nov 20;10:815. doi: 10.1038/s41597-023-02709-8 (PMC10662149; doi:10.1038/s41597-023-02709-8)
Supplement: Supplementary file 2 — Table S1 [file 41597_2023_2709_MOESM2_ESM.xlsx]

## Sheet: S1
Supplementary Table 1. Demographics information between two stemness subtypes
	LEVEL		Subtype I		Subtype II
Sample			67		60
Age %	<=60		51(30.6)		44(26.4)
	>60		16(9.6)		16(9.6)
OS %
	Dead		10(2.3)		13(2.99)
	Alive		57(59.2)		47(48.8)
Stage
	I		8(1.76)		14(3.08)
	II		53(41.87)		26(20.54)
	III		5(1.05)		16(3.36)
	IV		2(0.12)		4(0.24)
