# Supplementary material for: Stemness signature and targeted therapeutic drugs identification for Triple Negative Breast Cancer
Source: Sci Data. 2023 Nov 20;10:815. doi: 10.1038/s41597-023-02709-8 (PMC10662149; doi:10.1038/s41597-023-02709-8)
Supplement: Supplementary file 3 — Table S2 [file 41597_2023_2709_MOESM3_ESM.xlsx]

## Sheet: S2
Supplementary Table S2. Clinical information and clustering Results
Id	ER	PR	HER2	State/Stage	Status	age	mRNAsi	cluster
TCGA-A1-A0SK-01	Negative	Negative	Negative	Stage IIA	Dead	54	0.957781	1
TCGA-A1-A0SP-01	Negative	Negative	Negative	Stage IIA	Alive	40	0.737809	1
TCGA-A2-A04U-01	Negative	Negative	Negative	Stage IIA	Alive	47	0.812035	1
TCGA-A2-A0CM-01	Negative	Negative	Negative	Stage IIA	Dead	40	0.720475	1
TCGA-A2-A0D0-01	Negative	Negative	Negative	Stage IIA	Alive	60	0.858118	1
TCGA-A2-A0D2-01	Negative	Negative	Negative	Stage IIA	Alive	45	0.72841	1
TCGA-A2-A0T0-01	Negative	Negative	Negative	Stage IIB	Alive	59	0.669702	1
TCGA-A2-A3XT-01	Negative	Negative	Negative	Stage IIB	Alive	45	0.708221	1
TCGA-A2-A3XX-01	Negative	Negative	Negative	Stage IIA	Dead	49	0.595122	1
TCGA-A7-A6VW-01	Negative	Negative	Negative	Stage IIA	Alive	48	0.679268	1
TCGA-A7-A6VY-01	Negative	Negative	Negative	Stage IIB	Alive	48	0.513591	1
TCGA-A8-A07C-01	Negative	Negative	Negative	Stage IIA	Alive	57	0.816133	1
TCGA-A8-A07O-01	Negative	Negative	Negative	Stage IIA	Alive	51	0.85922	1
TCGA-A8-A08R-01	Negative	Negative	Negative	Stage IIB	Alive	52	0.615296	1
TCGA-A8-A09X-01	Negative	Negative	Negative	Stage IIIC	Dead	62	0.598161	2
TCGA-AC-A2BK-01	Negative	Negative	Negative	Stage IIIA	Alive	78	0.799432	1
TCGA-AC-A2QH-01	Negative	Negative	Negative	Stage IIB	Alive	58	0.498925	2
TCGA-AC-A6IW-01	Negative	Negative	Negative	Stage IIA	Alive	73	0.834638	1
TCGA-AN-A04D-01	Negative	Negative	Negative	Stage IIB	Alive	58	0.77325	1
TCGA-AN-A0AR-01	Negative	Negative	Negative	Stage IIA	Alive	55	0.808781	1
TCGA-AN-A0AT-01	Negative	Negative	Negative	Stage IIA	Alive	62	0.870087	1
TCGA-AN-A0G0-01	Negative	Negative	Negative	Stage IIA	Alive	56	0.644284	1
TCGA-AN-A0XU-01	Negative	Negative	Negative	Stage IIA	Alive	54	0.657892	1
TCGA-AO-A0J4-01	Negative	Negative	Negative	Stage IA	Alive	41	0.57007	1
TCGA-AO-A0J6-01	Negative	Negative	Negative	Stage IIA	Alive	61	0.705871	1
TCGA-AO-A124-01	Negative	Negative	Negative	Stage IIA	Alive	38	0.798835	1
TCGA-AO-A128-01	Negative	Negative	Negative	Stage IIA	Alive	61	0.604481	1
TCGA-AO-A129-01	Negative	Negative	Negative	Stage IIB	Alive	29	0.595648	1
TCGA-AO-A12F-01	Negative	Negative	Negative	Stage IIA	Alive	36	0.617573	2
TCGA-AO-A1KR-01	Negative	Negative	Negative	Stage IIA	Alive	51	0.801415	1
TCGA-AQ-A04J-01	Negative	Negative	Negative	Stage IIA	Alive	45	0.50178	2
TCGA-AR-A0TS-01	Negative	Negative	Negative	Stage IIB	Alive	46	0.490013	2
TCGA-AR-A0TU-01	Negative	Negative	Negative	Stage IIA	Alive	35	1	1
TCGA-AR-A0U4-01	Negative	Negative	Negative	Stage IIA	Alive	54	0.648836	1
TCGA-AR-A1AR-01	Negative	Negative	Negative	Stage IIIA	Dead	50	0.646074	1
TCGA-AR-A1AY-01	Negative	Negative	Negative	Stage I	Alive	65	0.713996	1
TCGA-AR-A256-01	Negative	Negative	Negative	Stage IIA	Dead	45	0.83661	1
TCGA-B6-A402-01	Negative	Negative	Negative	Stage I	Alive	47	0.720787	1
TCGA-BH-A0B3-01	Negative	Negative	Negative	Stage IIB	Alive	53	0.541927	1
TCGA-BH-A0B9-01	Negative	Negative	Negative	Stage IA	Alive	44	0.850421	1
TCGA-BH-A0BG-01	Negative	Negative	Negative	Stage I	Alive	73	0.555382	1
TCGA-BH-A0E0-01	Negative	Negative	Negative	Stage IIIC	Alive	38	0.68882	2
TCGA-BH-A0RX-01	Negative	Negative	Negative	Stage IIA	Alive	59	0.522665	2
TCGA-BH-A0WA-01	Negative	Negative	Negative	Stage I	Alive	82	0.510771	1
TCGA-BH-A18V-01	Negative	Negative	Negative	Stage IIB	Dead	48	0.655236	1
TCGA-BH-A18V-06	Negative	Negative	Negative	Stage IIB	Dead	48	0.537264	1
TCGA-BH-A1F6-01	Negative	Negative	Negative		Dead	51	0.664795	1
TCGA-BH-A1FC-01	Negative	Negative	Negative	Stage IIA	Dead	78	0.869343	1
TCGA-C8-A12V-01	Negative	Negative	Negative	Stage IIA	Alive	55	0.577921	2
TCGA-C8-A1HJ-01	Negative	Negative	Negative	Stage IIA	Alive	53	0.917673	1
TCGA-C8-A26Y-01	Negative	Negative	Negative	Stage IIA	Alive	90	0.580444	2
TCGA-C8-A27B-01	Negative	Negative	Negative	Stage IIB	Alive	48	0.825163	1
TCGA-D8-A13Z-01	Negative	Negative	Negative		Alive	51	0.585759	2
TCGA-D8-A143-01	Negative	Negative	Negative	Stage IIA	Alive	51	0.757477	1
TCGA-D8-A147-01	Negative	Negative	Negative		Alive	45	0.681445	1
TCGA-D8-A1JF-01	Negative	Negative	Negative	Stage IIIA	Alive	79	0.520176	2
TCGA-D8-A1JL-01	Negative	Negative	Negative	Stage IIA	Alive	72	0.535073	1
TCGA-D8-A1XK-01	Negative	Negative	Negative	Stage IIB	Alive	55	0.818954	1
TCGA-D8-A1XQ-01	Negative	Negative	Negative	Stage IIA	Alive	69	0.526067	1
TCGA-D8-A27F-01	Negative	Negative	Negative	Stage IIA	Alive	40	0.587321	1
TCGA-E2-A14N-01	Negative	Negative	Negative	Stage IIB	Alive	37	0.966919	1
TCGA-E2-A14R-01	Negative	Negative	Negative	Stage IIA	Alive	62	0.76468	1
TCGA-E2-A14X-01	Negative	Negative	Negative	Stage IIIA	Alive	55	0.576108	2
TCGA-E2-A150-01	Negative	Negative	Negative	Stage IIA	Alive	48	0.51202	1
TCGA-E2-A158-01	Negative	Negative	Negative	Stage IIA	Alive	43	0.758461	1
TCGA-E2-A1L7-01	Negative	Negative	Negative	Stage IIIA	Alive	40	0.595639	2
TCGA-E2-A1LH-01	Negative	Negative	Negative	Stage I	Alive	59	0.498926	2
TCGA-E2-A1LL-01	Negative	Negative	Negative	Stage IIIA	Alive	73	0.554187	2
TCGA-E2-A1LS-01	Negative	Negative	Negative	Stage IA	Alive	46	0.507349	2
TCGA-EW-A1OV-01	Negative	Negative	Negative	Stage IIB	Alive	56	0.497379	2
TCGA-EW-A1OW-01	Negative	Negative	Negative	Stage IIA	Alive	58	0.545821	1
TCGA-EW-A1P4-01	Negative	Negative	Negative	Stage IIA	Alive	43	0.629129	1
TCGA-EW-A1P8-01	Negative	Negative	Negative	Stage IIIC	Dead	58	0.698431	1
TCGA-EW-A1PB-01	Negative	Negative	Negative	Stage IIIA	Alive	70	0.703427	1
TCGA-EW-A1PH-01	Negative	Negative	Negative	Stage IIA	Alive	52	0.616405	1
TCGA-EW-A6SB-01	Negative	Negative	Negative	Stage II	Alive	62	0.793657	1
TCGA-GI-A2C9-01	Negative	Negative	Negative	Stage IIB	Alive	58	0.492043	1
TCGA-GM-A2DB-01	Negative	Negative	Negative	Stage IIA	Alive	62	0.60359	2
TCGA-GM-A2DF-01	Negative	Negative	Negative	Stage IIA	Alive	53	0.490533	2
TCGA-GM-A2DH-01	Negative	Negative	Negative	Stage I	Alive	58	0.6576	2
TCGA-HN-A2NL-01	Negative	Negative	Negative	Stage IIA	Alive	56	0.802145	1
TCGA-LL-A5YO-01	Negative	Negative	Negative	Stage IA	Alive	50	0.582766	2
TCGA-OL-A6VO-01	Negative	Negative	Negative	Stage IA	Alive	43	0.811582	1
TCGA-S3-AA10-01	Negative	Negative	Negative	Stage IIA	Alive	65	0.69204	1
TCGA-A2-A0SX-01	Negative	Negative	Negative	Stage IA	Alive	48	0.470678	2
TCGA-A2-A0T2-01	Negative	Negative	Negative	Stage IV	Dead	66	0.462315	2
TCGA-A2-A0YE-01	Negative	Negative	Negative	Stage IIB	Alive	48	0.456683	1
TCGA-A2-A1G6-01	Negative	Negative	Negative	Stage IIIA	Alive	50	0.195059	2
TCGA-A2-A3XY-01	Negative	Negative	Negative	Stage IIB	Dead	49	0.345378	2
TCGA-A7-A0DA-01	Negative	Negative	Negative	Stage IIA	Alive	62	0.387715	1
TCGA-A7-A26G-01	Negative	Negative	Negative	Stage IIA	Alive	50	0.403299	2
TCGA-A7-A4SE-01	Negative	Negative	Negative	Stage IIA	Alive	54	0.358082	2
TCGA-A7-A6VV-01	Negative	Negative	Negative	Stage IIA	Alive	51	0.40981	1
TCGA-AC-A2QJ-01	Negative	Negative	Negative	Stage IIIB	Dead	48	0.234176	2
TCGA-AC-A7VC-01	Negative	Negative	Negative	Stage IIB	Alive	56	0.243662	2
TCGA-AN-A0AL-01	Negative	Negative	Negative	Stage IIIB	Alive	41	0.457978	2
TCGA-AO-A03U-01	Negative	Negative	Negative	Stage I	Dead	31	0.241804	2
TCGA-AO-A0JL-01	Negative	Negative	Negative	Stage IIIA	Alive	59	0.421268	2
TCGA-AR-A2LR-01	Negative	Negative	Negative	Stage I	Alive	49	0.462794	2
TCGA-AR-A5QQ-01	Negative	Negative	Negative	Stage IIIA	Dead	68	0.472128	2
TCGA-B6-A3ZX-01	Negative	Negative	Negative	Stage IV	Dead	50	0.471069	2
TCGA-B6-A400-01	Negative	Negative	Negative	Stage IIIA	Alive	43	0.460067	1
TCGA-BH-A0B3-11	Negative	Negative	Negative	Stage IIB	Alive	53	0.159897	2
TCGA-BH-A0BL-01	Negative	Negative	Negative	Stage I	Alive	35	0.33429	2
TCGA-BH-A0E0-11	Negative	Negative	Negative	Stage IIIC	Alive	38	0.279411	2
TCGA-BH-A18G-01	Negative	Negative	Negative	Stage IA	Alive	81	0.465187	2
TCGA-BH-A18V-11	Negative	Negative	Negative	Stage IIB	Dead	48	0.132577	2
TCGA-BH-A1EW-01	Negative	Negative	Negative	Stage IIA	Dead	38	0.445313	2
TCGA-BH-A1EW-11	Negative	Negative	Negative	Stage IIA	Dead	38	0.290511	2
TCGA-BH-A1F6-11	Negative	Negative	Negative		Dead	51	0.108849	2
TCGA-BH-A1FC-11	Negative	Negative	Negative	Stage IIA	Dead	78	0.102103	2
TCGA-BH-A42U-01	Negative	Negative	Negative	Stage IIA	Alive	80	0.144355	2
TCGA-C8-A131-01	Negative	Negative	Negative	Stage IIIA	Alive	82	0.40999	2
TCGA-C8-A26X-01	Negative	Negative	Negative	Stage IIA	Alive	58	0.42386	2
TCGA-C8-A3M7-01	Negative	Negative	Negative	Stage IIIB	Dead	60	0.225662	2
TCGA-D8-A27H-01	Negative	Negative	Negative	Stage IIA	Alive	72	0.272346	2
TCGA-D8-A27M-01	Negative	Negative	Negative	Stage IA	Alive	59	0.359711	2
TCGA-E2-A158-11	Negative	Negative	Negative	Stage IIA	Alive	43	0	2
TCGA-E2-A1L7-11	Negative	Negative	Negative	Stage IIIA	Alive	40	0.159433	2
TCGA-E2-A1LH-11	Negative	Negative	Negative	Stage I	Alive	59	0.261437	2
TCGA-E2-A1LS-11	Negative	Negative	Negative	Stage IA	Alive	46	0.109437	2
TCGA-E9-A5FL-01	Negative	Negative	Negative	Stage IIB	Alive	65	0.456615	2
TCGA-EW-A3U0-01	Negative	Negative	Negative	Stage IIIA	Alive	61	0.46222	2
TCGA-GI-A2C9-11	Negative	Negative	Negative	Stage IIB	Alive	58	0.068057	2
TCGA-LL-A441-01	Negative	Negative	Negative	Stage IA	Alive	62	0.390252	2
TCGA-LL-A73Y-01	Negative	Negative	Negative	Stage IA	Alive	67	0.199114	2
TCGA-S3-AA15-01	Negative	Negative	Negative	Stage IIB	Alive	51	0.328263	2
